# Supplementary material for: Factors affecting pouch-related outcomes after restorative proctocolectomy
Source: PLoS One. 2017 Oct 19;12(10):e0186596. doi: 10.1371/journal.pone.0186596 (PMC5648184; doi:10.1371/journal.pone.0186596)
Supplement: S1 Dataset — (XLSX) [file pone.0186596.s001.xlsx]

## Sheet: Sheet1
gender	gender_group	hospital_stay	age	age_group	diagnosis	Dx_group	date_of_surgery	Wt	Ht	BMI	BMI_group	BMI25	smoking	smoking_Hx	op_name	op_method	ana_method	anastomosis_level	anastomosis	ileostomy	Co-op	coop_group	ileostomy repair	cancer	cancer_group	op time	optime_group	EBL	EBL_group	transfusion	tf_group	ASA	ASA1_23	leakage	bleeidng	incontinence	frequent bowel movement>10	fistula	pouchitis	pouch excision	stricture	OP_Cx	Leak_Cx	func_Cx	puchitis_Cx	last_FU	FU_period
M	1	6	58	2	UC	2	2013-06-25	70	1.69	24.6	3	1	ex-smoker (>1month)	1	Lapa-TPC c J-pouch	2	Hand sewn	Ileoanal	1	1	0	1	2013-10-15	0	1	267	1	200	2	0	1	3	2	0	0	1	1	0	0	0	0	0	0	1	0	2015-10-12	27
M	1	7	13	1	UC	2	2013-02-22	42	1.7	14.6	1	1	0	0	Lapa-TPC c J-pouch	2	Hand sewn	ileoanal	1	1	0	1	2013-06-11	0	1	254	1	50	1	0	1	2	2	0	0	0	0	0	0	0	0	0	0	0	0	2014-08-27	18
M	1	7	41	2	UC	2	2007-11-08	58	1.67	20.8	2	1	ex-smoker (>1month)	1	Lapa-TPC c J-pouch	2	Staple	ileorectal	2	1	0	1	2007-12-20	0	1	321	1	50	1	0	1	1	1	0	0	0	0	0	0	0	0	0	0	0	0	2010-08-27	33
M	1	7	28	1	FAP	1	2011-12-20	80	1.84	23.7	3	1	current smoker	1	Lapa-TPC c J-pouch	2	Hand sewn	ileoanal	1	1	0	1	2012-04-24	0	1	433	2	150	1	0	1	1	1	0	0	0	0	0	0	0	0	0	0	0	0	2015-11-08	46
F	2	7	39	1	FAP	1	2014-01-27	65	1.63	24.5	3	1	0	0	Lapa-TPC c J-pouch	2	Hand sewn	ileoanal	1	1	0	1	2014-02-24	0	1	404	2	100	1	0	1	1	1	0	0	0	0	0	0	0	0	0	0	0	0	2015-04-23	14
M	1	8	23	1	UC	2	2011-09-21	40	1.65	14.7	1	1	0	0	Lapa-TPC c J-pouch	2	Hand sewn	ileoanal	1	1	0	1	2012-01-10	0	1	323	1	0	1	0	1	1	1	0	0	0	0	0	0	0	0	0	0	0	0	2014-04-21	31
F	2	8	30	1	FAP	1	2010-11-16	48	1.6	18.8	2	1	0	0	Lapa-TPC c J-pouch	2	Hand sewn	ileoanal	1	1	0	1	2011-01-07	0	1	556	2	600	2	0	1	1	1	0	0	0	0	0	0	0	0	0	0	0	0	2015-08-06	56
M	1	8	40	1	UC	2	2009-08-07	62	1.67	22.3	2	1	0	0	Lapa-TPC c J-pouch	2	Staple	ileorectal	2	1	0	1	not done	0	1	426	2	550	2	0	1	2	2	0	0	0	0	0	0	0	0	0	0	0	0	2011-08-18	24
M	1	8	54	2	FAP	1	2013-03-28	74	1.7	25.7	3	2	ex-smoker (>1month)	1	Lapa-TPC c J-pouch	2	Staple	ileorectal	2	0	0	1	not indicated	solitary, rectum, MD, T1N0, LNI (-)	2	572	2	500	2	0	1	2	2	0	0	0	0	0	0	0	0	0	0	0	0	2015-09-09	29
F	2	9	38	1	UC	2	2011-08-02	40	1.6	15.7	1	1	0	0	Lapa-TPC c J-pouch	2	Hand sewn	ileoanal	1	1	0	1	2011-11-01	0	1	248	1	0	1	0	1	1	1	0	0	0	0	0	0	0	0	0	0	0	0	2015-11-17	51
M	1	9	58	2	UC	2	2013-06-19	44.5	1.66	16.2	1	1	0	0	Lapa-TPC c J-pouch	2	Hand sewn	ileoanal	1	1	0	1	2013-11-12	0	1	321	1	450	2	0	1	2	2	0	0	0	0	0	0	0	1 (OR dilation)	1	0	0	1	2014-08-28	14
F	2	9	36	1	UC	2	2014-02-04	55.3	1.62	21.1	2	1	0	0	TPC c ileal J-pouch	1	Hand sewn	Ileoanal	1	1	0	1	2014-05-13	0	1	243	1	1100	2	650	2	2	2	0	0	0	0	0	1 (conservative)	0	0	0	0	0	1	2015-11-10	21
F	2	9	36	1	CRC	3	2010-12-08	57.4	1.62	21.9	2	1	0	0	TPC c ileal J-pouch	1	Hand sewn	ileoanal	1	1	BSO: ovary meta	2	2011-09-27	multiple, ascending, RS, rectum, WD, T3,N2aM1	2	295	1	450	2	0	1	1	1	0	0	0	0	1 (ileovaginal fistula->seton->loop ileostomy)	0	0	0	1	1	0	0	2013-04-16	28
F	2	9	39	1	FAP	1	2013-09-30	57	1.58	22.9	2	1	0	0	Lapa-TPC c J-pouch	2	Hand sewn	ileoanal	1	1	0	1	2014-05-08	multiple, rectum x2, MD, T2N1a, LVI (-)	2	451	2	50	1	0	1	1	1	0	0	0	0	0	0	0	0	0	0	0	0	2015-10-20	24
F	2	10	41	2	FAP	1	2014-10-06	46.5	1.58	18.7	2	1	0	0	Lapa-TPC c J-pouch	2	Hand sewn	ileoanal	1	0	0	1	not indicated	multiple, RS, rectum, WD, T1N0, LVI (-)	2	385	2	500	2	0	1	1	1	0	0	0	0	0	0	0	0	0	0	0	0	2015-10-14	12
M	1	10	53	2	UC	2	2014-08-08	54	1.6	21.1	2	1	0	0	Lapa-TPC c J-pouch	2	Hand sewn	ileoanal	1	1	0	1	2014-10-01	0	1	246	1	200	2	200	2	3	2	0	0	0	1	0	0	0	0	0	0	1	0	2015-10-08	14
F	2	10	22	1	FAP	1	2013-11-04	63	1.68	22.4	2	1	0	0	Lapa-TPC c J-pouch (SILS)	2	Hand sewn	ileoanal	1	1	0	1	2013-12-02	0	1	437	2	800	2	0	1	1	1	1 (loop ileostomy (2014-02-03)	0	0	0	0	0	0	0	1	1	0	0	2015-11-20	24
M	1	10	52	2	FAP	1	2007-05-28	73	1.73	24.4	3	1	0	0	TPC c ileal J-pouch	1	Hand sewn	ileoanal	1	1	0	1	2007-08-03	0	1	299	1	220	2	0	1	2	2	0	0	1 (loop ileostomy (2010-7-19)	1	0	0	0	0	1	0	1	0	2015-11-03	101
F	2	11	23	1	FAP	1	2014-12-09	51	1.66	18.6	2	1	0	0	Lapa-TPC c J-pouch	2	Staple	ileorectal	2	1	ovarian enucleation: endometrial cyst	2	2015-03-27	0	1	362	2	50	1	0	1	1	1	0	0	0	0	0	0	0	0	0	0	0	0	2015-11-15	11
M	1	11	53	2	UC	2	2006-07-31	60	1.73	20.1	2	1	0	0	TPC c ileal J-pouch	1	Staple	ileorectal	2	0	0	1	not indicated	solitary sigmoid colon, WD, T3N0, LVI(-)	2	217	1	0	1	0	1	2	2	0	0	0	0	0	0	0	0	0	0	0	0	2015-11-18	111
F	2	11	50	2	UC	2	2007-12-17	57	1.61	22	2	1	0	0	Lapa-TPC c J-pouch	2	Hand sewn	ileoanal	1	1	0	1	2008-08-13	solitary rectum, WD, LVI (-), T4N1	2	280	1	150	1	0	1	1	1	0	0	0	0	0	0	0	0	0	0	0	0	2015-04-22	88
M	1	11	39	1	FAP	1	2006-01-05	63	1.69	22.1	2	1	current smoker	1	TPC c ileal J-pouch	1	Hand sewn	ileoanal	1	1	0	1	2006-06-05	0	1	423	2	0	1	0	1	1	1	0	0	0	0	0	0	0	0	0	0	0	0	2009-06-17	41
F	2	12	43	2	UC	2	2009-07-08	48	1.6	18.8	2	1	0	0	TPC c end ileostomy (staged op; 2011-4-29 J-pouch c loop ileostomy)	1	Staple	ileorectal	2	1	0	1	2011-08-31	0	1	176	1	100	1	800	2	1	1	0	0	0	0	0	1 (conservative)	0	0	0	0	0	1	2014-10-15	63
F	2	12	42	2	UC	2	2007-10-12	47	1.53	20.1	2	1	0	0	Lapa-TPC c J-pouch	2	Hand sewn	ileoanal	1	1	0	1	2007-12-10	0	1	271	1	100	1	400	2	2	2	0	0	0	0	0	0	0	0	0	0	0	0	2013-03-06	64
M	1	12	46	2	FAP	1	2007-04-24	64	1.66	23.3	3	1	current smoker	1	TPC c ileal J-pouch	1	Hand sewn	ileoanal	1	1	0	1	2007-08-13	0	1	280	1	50	1	0	1	2	2	0	0	0	0	0	0	0	0	0	0	0	0	2015-10-06	101
F	2	12	49	2	UC	2	2007-05-31	55	1.51	24.2	3	1	0	0	TPC c ileal J-pouch	1	Hand sewn	ileoanal	1	1	hysterectomy; uterine myoma	2	2007-07-03	0	1	310	1	350	2	0	1	1	1	0	0	0	0	0	0	0	0	0	0	0	0	2015-03-23	93
F	2	12	61	2	UC	2	2010-08-13	53.5	1.45	25.5	3	2	0	0	Lapa-TPC c J-pouch	2	Staple	ileorectal	2	0	0	1	not indicated	0	1	329	1	0	1	0	1	1	1	0	0	0	1	0	0	0	0	0	0	1	0	2015-05-10	56
F	2	12	37	1	FAP	1	2011-04-25	70	1.64	26.1	3	2	0	0	Lapa-TPC c J-pouch	2	Staple	ileorectal	2	0	0	1	not indicated	0	1	483	2	150	1	0	1	1	1	0	0	0	0	0	0	0	0	0	0	0	0	2015-11-06	54
F	2	12	42	2	UC	2	2014-07-15	64	1.52	27.8	3	2	0	0	Lapa-TPC c J-pouch	2	Hand sewn	ileoanal	1	1	0	1	2014-08-22	0	1	399	2	300	2	0	1	2	2	1 (conservative management (2014.9.1))	0	0	0	0	0	0	0	1	1	0	0	2015-09-06	13
M	1	13	26	1	UC	2	2008-08-25	42.5	1.73	14.3	1	1	0	0	Lapa-TPC c J-pouch	2	Hand sewn	Ileoanal	1	1	0	1	2008-11-24	0	1	235	1	0	1	0	1	1	1	0	0	0	0	0	1 (conservative)	0	0	0	0	0	0	2015-08-22	83
F	2	13	25	1	UC	2	2013-02-26	48	1.55	20	2	1	0	0	TPC c ileal J-pouch	1	Hand sewn	ileoanal	1	1	0	1	2013-05-10	0	1	301	1	550	2	550	2	3	2	0	0	0	0	0	0	0	0	0	0	0	0	2014-01-22	10
M	1	13	39	1	UC	2	2006-01-12	65	1.73	21.8	2	1	0	0	TPC c ileal J-pouch	1	Hand sewn	ileoanal	1	1	0	1	2006-04-06	0	1	248	1	0	1	0	1	2	2	0	0	1	1	0	0	0	0	0	0	1	0	2012-11-28	82
M	1	13	53	2	UC	2	2006-09-29	68	1.64	25.3	3	2	0	0	Lapa-TPC c J-pouch	2	Hand sewn	ileoanal	1	1	0	1	2006-12-26	0	1	421	2	0	1	0	1	2	2	1 (primary closure c loop ileostomy (2007-2-12)	0	0	0	0	0	0	0	1	1	0	0	2015-10-15	108
M	1	13	32	1	FAP	1	2012-10-04	85	1.82	25.7	3	2	ex-smoker (>1month)	1	Lapa-TPC c J-pouch	2	Staple	ileorectal	2	1	0	1	2012-12-18	solitary, rectum, MD, T2N0, LVI (-)	2	354	2	200	2	0	1	2	2	0	0	0	0	0	0	0	0	0	0	0	0	2015-11-20	37
M	1	14	44	2	UC	2	2012-09-06	54.6	1.74	18.1	1	1	0	0	Lapa-TPC c J-pouch	2	Hand sewn	ileoanal	1	1	0	1	2012-12-18	0	1	303	1	500	2	0	1	2	2	0	0	0	0	0	0	0	0	0	0	0	0	2014-12-09	27
F	2	14	47	2	FAP	1	2009-01-21	61	1.51	26.8	3	2	0	0	TPC c ileal J-pouch	1	Hand sewn	Ileoanal	1	1	Lt. lobectomy: liver meta	2	2009-05-18	multiple, ascending, descending, mucinous, T3N0M1, NVI (+)	2	588	2	700	2	200	2	2	2	0	0	0	0	0	0	0	0	0	0	0	0	2015-08-31	79
M	1	15	48	2	UC	2	2008-01-15	60	1.73	20.1	2	1	ex-smoker (>1month)	1	Lapa-TPC c J-pouch	2	Staple	ileorectal	2	1	0	1	2008-08-11	0	1	325	1	0	1	0	1	1	1	0	0	0	0	0	1 (perforation0>primary repair)	0	0	1	0	0	1	2013-01-02	59
F	2	16	55	2	UC	2	2009-08-13	58	1.55	24.2	3	1	0	0	Lapa-TPC c J-pouch	2	Staple	ileorectal	2	0	0	1	not indicated	solitary descending, MD, T2N0, LVI (-)	2	353	2	100	1	0	1	1	1	1 (primary closure (2009-9-7)	1 (leak 동반)	0	0	0	0	0	0	1	1	0	0	2011-11-14	27
F	2	17	27	1	FAP	1	2014-09-11	45	1.55	18.8	2	1	0	0	Lapa-TPC c J-pouch	2	Staple	ileorectal	2	0	0	1	not indicated	multiple, rectum, sigmoid, MD, T3N2a, LVI(-)	2	350	2	100	1	0	1	2	2	0	0	0	0	0	0	0	0	0	0	0	0	2015-10-30	13
F	2	17	40	1	UC	2	2013-12-31	61	1.63	23	3	1	0	0	Lapa-TPC c J-pouch	2	Hand sewn	ileoanal	1	1	0	1	2014-09-12	solitary, transverse, PD, T3N2b, LVI (+)	2	332	2	0	1	0	1	1	1	0	0	0	0	0	0	0	0	0	0	0	0	2015-09-15	20
M	1	18	19	1	UC	2	2011-01-07	63	1.81	19.3	2	1	0	0	Lapa-TPC c J-pouch	2	Staple	ileoanal	2	0	0	1	not indicated	0	1	307	1	0	1	0	1	1	1	1 (primary closure c loop ileostomy (2011-1-13)	0	0	0	0	0	0	0	1	1	0	0	2015-09-22	56
M	1	22	34	1	FAP	1	2012-08-17	71	1.75	23.2	3	1	0	0	IPAA (1998 타병원 TC IRA 시행)	1	Hand sewn	ileoanal	1	1	0	1	2013-05-09	0	1	558	2	530	2	0	1	3	2	0	0	0	1	0	1	0	1 (ileostomy)	1	0	1	1	2015-10-06	37
M	1	22	69	2	RC c obst.	3	2008-07-03	67.5	1.7	23.4	3	1	0	0	TPC c ileal J-pouch	1	Staple	ileorectal	2	0	0	1	not indicated	solitary, rectum, MD, T3N1, LVI (+)	2	459	2	0	1	0	1	1	1	0	1 (spontaneous stop)	0	0	0	0	0	0	0	0	0	0	2015-09-17	86
F	2	23	42	2	UC	2	2007-01-02	51.9	1.53	22.2	2	1	0	0	Lapa-TPC c J-pouch	2	Hand sewn	ileoanal	1	1	hysterectomy; uterine prolapse	2	2007-01-16	0	1	544	2	300	2	400	2	3	2	0	0	0	1	1 (ileovaginal fistula->ileostomy)	1 (conservative)	1 (APR)	0	1	1	1	1	2014-11-28	94
M	1	30	27	1	UC	2	2013-04-11	94	1.81	28.7	3	2	0	0	Lapa-TPC c J-pouch	2	Hand sewn	ileoanal	1	1	0	1	2013-04-22	0	1	439	2	400	2	0	1	3	2	0	0	0	0	0	0	0	0	0	0	0	0	2015-11-11	31
M	1	38	35	1	UC	2	2008-01-07	54	1.77	17.3	1	1	ex-smoker (>1month)	1	Lapa-TPC c J-pouch	2	Staple	ileorectal	2	1	0	1	2008-04-07	0	1	561	2	700	2	0	1	1	1	0	0	0	0	0	1 (perforation->primary repair)	0	0	1	0	0	1	2015-09-07	92
M	1	43	57	2	UC	2	2011-02-07	73	1.73	24.4	3	1	0	0	TPC c ileal J-pouch	1	Hand sewn	Ileoanal	1	1	0	1	not done	0	1	527	2	900	2	400	2	2	2	1 (pouch excision (2011-2-19)	0	0	0	0	0	1 (end ileostomy)	0	1	1	0	1	2015-07-08	53
F	2	109	26	1	UC	2	2008-06-09	56.3	1.68	20	2	1	0	0	Lapa-TPC c J-pouch	2	Hand sewn	ileoanal	1	1	0	1	2014-05-12	0	1	510	2	250	2	0	1	1	1	0	0	0	0	0	0	0	0	0	0	0	0	2015-11-18	89
F	2	11	59	2	UC	2	2007-06-11	43.4	1.56	17.9	1	1	0	0	TPC c end ileostomy (staged op; 2007-6-11 J-pouch c loop ileostomy)	1	Hand sewn	ileoanal	1	1	0	1	2008-11-20	0	1	168	1	100	1	350	2	2	2	0	0	0	1	0	0	0	0	0	0	1	0	2015-07-30	97
